# Supplementary material for: Genetic Diversity Analysis of Cotton Cultivars Using a 40K Liquid Chip in Northern Xinjiang
Source: Int J Mol Sci. 2026 Jan 5;27(1):545. doi: 10.3390/ijms27010545 (PMC12787184; doi:10.3390/ijms27010545)
Supplement: Supplementary file 1 [file ijms-27-00545-s001.zip › Supplementary Table.xlsx]

## Sheet: Supplementary Table S1
Supplementary Table S1 Summary of test material information
Code	Cultivar	Breeding organization	Group	Code	Cultivar	Breeding organization	Group
1	108Ф	Introduction from the Sovie	G1	43	XLZ38	Agricultural Science Institute of the Seventh Division	G3
2	611Б	Introduction from the Soviet Union	G1	44	XLZ4	Agricultural Science Institute of the Seventh Division	G1
3	C1470	Introduction from the Soviet Union	G1	45	XLZ40	Xinjiang Academy of Agricultural Reclamation Sciences	G2
4	KK1543	Introduction from the Soviet Union	G1	46	XLZ41	Fuquan Xinke Technology Co., Ltd.	G1
5	Beiersinuo	Introduction from the Soviet Union	G1	47	XLZ42	Xinjiang Academy of Agricultural Reclamation Sciences	G3
6	H216	Xinjiang Hexin Technology Development Co., Ltd.	G2	48	XLZ45	Xinjiang Academy of Agricultural Reclamation Sciences	G3
7	H216-17	Xinjiang Hexin Technology Development Co., Ltd.	#N/A	49	XLZ46	Shihezi Academy of Agricultural Sciences	G2
8	H219	Xinjiang Hexin Technology Development Co., Ltd.	G2	50	XLZ47	Agricultural Science Institute of the Seventh Division	G2
9	HY1502	Xinjiang Huiyuan Seed Industry Co., Ltd.	G1	51	XLZ48	Xinjiang Huiyuan Seed Industry Co., Ltd.	G3
10	HY720	Xinjiang Huiyuan Seed Industry Co., Ltd.	G3	52	XLZ49	Agricultural Science Institute of the Seventh Division	G3
11	HY722	Xinjiang Huiyuan Seed Industry Co., Ltd.	G2	53	XLZ5	Shihezi Academy of Agricultural Sciences	G2
12	JK1161	Xinjiang Academy of Agricultural Reclamation Sciences	G2	54	XLZ51	Shihezi Academy of Agricultural Sciences	G3
13	JK1442	Xinjiang Academy of Agricultural Reclamation Sciences	G3	55	XLZ52	Shihezi Academy of Agricultural Sciences	G3
14	JK1643	Xinjiang Academy of Agricultural Reclamation Sciences	G3	56	XLZ53	Shihezi Academy of Agricultural Sciences	G3
15	K2725	Xinjiang Hexin Technology Development Co., Ltd.	G1	57	XLZ54	Shihezi Academy of Agricultural Sciences	G1
16	XLZ1	Xiayedi Experimental Station	G2	58	XLZ58	Agricultural Science Institute of the Seventh Division	G1
17	XLZ11	Bole Seed Center	G1	59	XLZ59	Xinjiang Huiyuan Seed Industry Co., Ltd.	G3
18	XLZ12	Agricultural Science Institute of the Fifth Division	G1	60	XLZ6	Agricultural Science Institute of the Seventh Division	G1
19	XLZ13	Agricultural Science Institute of the Seventh Division	G1	61	XLZ60	Xinjiang Academy of Agricultural Reclamation Sciences	G1
20	XLZ15	Agricultural Science Institute of the Seventh Division	G1	62	XLZ61	Shihezi Academy of Agricultural Sciences	G3
21	XLZ16	Agricultural Science Institute of the Seventh Division	G1	63	XLZ62	Shihezi Academy of Agricultural Sciences	G3
22	XLZ17	Xinjiang Academy of Agricultural Sciences	G1	64	XLZ63	Northern Xinjiang Ecological Experiment Station, CCRI	G3
23	XLZ18	Xinjiang Academy of Agricultural Sciences	G1	65	XLZ64	Shihezi Fengkai Agricultural Technology Co., Ltd.	G3
24	XLZ19	Shihezi Academy of Agricultural Sciences	G1	66	XLZ65	Xinjiang Hexin Technology Development Co., Ltd.	G3
25	XLZ2	Shihezi Academy of Agricultural Sciences	G2	67	XLZ66	Kuitun Wanshi Cotton Seed Co., Ltd.	G1
26	XLZ20	150th Regiment	G3	68	XLZ7	Shihezi Academy of Agricultural Sciences	G2
27	XLZ21	Fuyide Company	G2	69	XLZ70	Xinjiang Tarim River Seed Co., Ltd.	G2
28	XLZ22	Agricultural Science Institute of the seventh Division	G1	70	XLZ72	Shihezi Academy of Agricultural Sciences	G1
29	XLZ23	Wanshi Seed Co., Ltd.	G2	71	XLZ74	Shihezi Academy of Agricultural Sciences	G2
30	XLZ24	Kangdi Seed Co., Ltd.	G1	72	XLZ75	Agricultural Science Institute of the Fifth Division	G3
31	XLZ25	Agricultural Science Institute of the seventh Division	G1	73	XLZ76	Xinjiang Hexin Technology Development Co., Ltd.	G2
32	XLZ26	Tianhe Seed Co., Ltd.	G3	74	XLZ77	Xinjiang Dayou Yingde Seed Co., Ltd.	G1
33	XLZ27	Kangdi Seed Co., Ltd.	G1	75	XLZ79	Shihezi Academy of Agricultural Sciences	G2
34	XLZ28	Xinjiang Huiyuan Seed Industry Co., Ltd.	G3	76	XLZ8	Shihezi Academy of Agricultural Sciences	G2
35	XLZ29	Jinbo Seed Co., Ltd.	G1	77	XLZ80	Shihezi Academy of Agricultural Sciences	G2
36	XLZ3	Agricultural Science Institute of the seventh Division	G1	78	XLZ81	Xinjiang Hexin Technology Development Co., Ltd.	G2
37	XLZ30	Jinbo Seed Co., Ltd.	G2	79	XLZ82	Agricultural Science Institute of the Fifth Division	G3
38	XLZ32	Agricultural Science Institute of the seventh Division	G3	80	XLZ83	Shihezi Academy of Agricultural Sciences	G2
39	XLZ33	Agricultural Science Institute of the seventh Division	G1	81	XLZ84	Xinjiang Hexin Technology Development Co., Ltd.	G2
40	XLZ34	Kangdi Seed Co., Ltd.	G2	82	XLZ9	Agricultural Science Institute of the Seventh Division	G2
41	XLZ35	Kangdi Seed Co., Ltd.	G3	83	ZD6H	Agricultural Science Institute of the Sixth Division	G2
42	XLZ36	Kangdi Seed Co., Ltd.	G2

## Sheet: Supplementary Table S2
Supplementary Table S2 Information of selected SNPs.
SNP	Function_type	Annotation	Gene	SNP frequency in Group1*	SNP frequency in Group2*	SNP frequency in Group3*	GO term	Overlapped with previous QTLs	Reference
A01:458026	stopgain	2-oxoglutarate (2OG) and Fe(II)-dependent oxygenase superfamily protein	GH_A01G0061	0.258	0.148	0.64	obsolete oxidation-reduction process	-	-
A01:2867958	nonsynonymous	Tetratricopeptide repeat (TPR)-like superfamily protein	GH_A01G0328	0.194	0.667	0.28	-	-	-
A01:3512487	nonsynonymous	CTC-interacting domain 9	GH_A01G0367	0.258	0.667	0.2	nucleic acid binding	-	-
A02:104750272	nonsynonymous	Homeobox-leucine zipper protein family	GH_A02G1747	0.613	0.704	0.16	regulation of DNA-templated transcription	GH-A02-FU2	Han, Z. G.; Chen, H.; Cao, Y. W.; He, L.; Si, Z. F.; Hu, Y.; Lin, H.; Ning, X. Z.; Li, J. L.; Ma, Q.; Liu, F. J.; Zang, Y. H.; Zhao, T.; Fang, L.; Zhu, X. F.; Zhang, T. Z., Genomic insights into genetic improvement of upland cotton in the world's largest growing region. Ind. Crop. Prod. 2022, 183, 114929-114938
A03:109421036	nonsynonymous	carboxyesterase 13	GH_A03G2144	0.613	0.667	0.04	metabolic process	GH-A03-MAT6	Ma, Z. Y.; He, S. P.; Wang, X. F.; Sun, J. L.; Zhang, Y.; Zhang, G. Y.; Wu, L. Q.; Li, Z. K.; Liu, Z. H.; Sun, G. F.; Yan, Y.; Jia, Y.; Yang, J.; Pan, Z.; Gu, Q.; Li, X.; Sun, Z.; Dai, P.; Liu, Z.; Gong, W.; Wu, J.; Wang, M.; Liu, H.; Feng, K.; Ke, H.; Wang, J.; Lan, H.; Wang, G.; Peng, J.; Wang, N.; Wang, L.; Pang, B.; Peng, Z.; Li, R.; Tian, S.; Du, X., Resequencing a core collection of upland …
A04:67546817	nonsynonymous	Phototropic-responsive NPH3 family protein	GH_A04G0924	0.129	0.667	0.04	-	-	-
A04:85445249	nonsynonymous	transcription factor	GH_A04G1527	0.29	0.667	0.92	-	-	-
A04:85903893	nonsynonymous	-	GH_A04G1571	0.677	0.111	0	-	GH-A04-FL1	Ma, Z.; Zhang, Y.; Wu, L.; Zhang, G.; Sun, Z.; Li, Z.; Jiang, Y.; Ke, H.; Chen, B.; Liu, Z.; Gu, Q.; Wang, Z.; Wang, G.; Yang, J.; Wu, J.; Yan, Y.; Meng, C.; Li, L.; Li, X.; Mo, S.; Wu, N.; Ma, L.; Chen, L.; Zhang, M.; Si, A.; Yang, Z.; Wang, N.; Wu, L.; Zhang, D.; Cui, Y.; Cui, J.; Lv, X.; Li, Y.; Shi, R.; Duan, Y.; Tian, S.; Wang, X., High-quality genome assembly and resequencing of modern cott…
A05:16427931	nonsynonymous	indole-3-butyric acid response 1	GH_A05G1742	0.29	0.63	0.24	obsolete oxidation-reduction process	-	-
A06:23312844	nonsynonymous	hydroxyproline-rich glycoprotein family protein	GH_A06G0889	0.226	0.704	0.12	-	-	-
A07:8877940	nonsynonymous	Adenine nucleotide alpha hydrolases-like superfamily protein	GH_A07G0748	0.226	0.63	0	response to stress	GH-A07-FL2	He, S. P.; Sun, G. F.; Geng, X. L.; Gong, W. F.; Dai, P. H.; Jia, Y. H.; Shi, W. J.; Pan, Z. E.; Wang, J. D.; Wang, L. Y.; Xiao, S. H.; Chen, B.; Cui, S.; You, C.; Xie, Z.; Wang, F.; Sun, J.; Fu, G.; Peng, Z.; Hu, D.; Wang, L.; Pang, B.; Du, X., The genomic basis of geographic differentiation and fiber improvement in cultivated cotton. Nat. Genet. 2021, 53 (6), 916-924.
A09:5111877	nonsynonymous	cullin 3	GH_A09G0211	0.194	0.148	0.72	ubiquitin-dependent protein catabolic process	-	-
A09:82261927	nonsynonymous	Transducin/WD40 repeat-like superfamily protein	GH_A09G2587	0.613	0.296	0.12	-	-	-
A11:117663724	nonsynonymous	like heterochromatin protein (LHP1)	GH_A11G3444	0.194	0.741	0.04	nucleus	GH-A11-FU2	Wang, M.; Tu, L.; Lin, M.; Lin, Z.; Wang, P.; Yang, Q.; Ye, Z.; Shen, C.; Li, J.; Zhang, L.; Zhou, X.; Nie, X.; Li, Z.; Guo, K.; Ma, Y.; Huang, C.; Jin, S.; Zhu, L.; Yang, X.; Min, L.; Yuan, D.; Zhang, Q.; Lindsey, K.; Zhang, X., Asymmetric subgenome selection and cis-regulatory divergence during cotton domestication. Nat. Genet. 2017, 49 (4), 579-587. 7. Han, Z. G.; Chen, H.; Cao, Y. W.; He, L.;…
A12:93628492	nonsynonymous	O-fucosyltransferase family protein	GH_A12G1830	0.226	0.667	0.2	-	-	-
A13:3684613	nonsynonymous	RING/U-box superfamily protein	GH_A13G0319	0.778	0.174	1	zinc ion binding	-	-
A13:5536622	nonsynonymous	QWRF motif protein (DUF566)	GH_A13G0451	0.194	0.148	0.84	-	-	-
D01:5888924	nonsynonymous	D-mannose binding lectin protein with Apple-like carbohydrate-binding domain-containing protein	GH_D01G0529	0.806	0.185	0.92	carbohydrate binding	-	-
D01:38756191	nonsynonymous	Beta-glucosidase%2C GBA2 type family protein	GH_D01G1560	0.148	0.176	0.643	glucosylceramide catabolic process	-	-
D02:962084	nonsynonymous	Plant regulator RWP-RK family protein	GH_D02G0117	0.742	0.259	0.64	-	-	-
D02:1146510	nonsynonymous	GRAS family transcription factor family protein	GH_D02G0122	0.677	0.259	0.64	-	-	-
D03:2508139	nonsynonymous	RING/U-box superfamily protein	GH_D03G0262	0.29	0.667	0.25	-	GH-D03-FL1	Li, Y.; Si, Z.; Wang, G.; Shi, Z.; Chen, J.; Qi, G.; Jin, S.; Han, Z.; Gao, W.; Tian, Y., Genomic insights into the genetic basis of cotton breeding in China. Mol. Plant 2023, 16, 662-677.
D04:55947293	nonsynonymous	glucuronoxylan 4-O-methyltransferase-like protein (DUF579)	GH_D04G2036	0.258	0.815	1	xylan biosynthetic process	-	-
D05:9131541	nonsynonymous	acyl-activating enzyme 14	GH_D05G1111	0.613	0.037	0.16	phylloquinone biosynthetic process	-	-
D05:26108659	nonsynonymous	Leucine-rich receptor-like protein kinase family protein	GH_D05G2763	0.29	0.185	0.84	protein phosphorylation	GH-D05-FL4	Ma, Z. Y.; He, S. P.; Wang, X. F.; Sun, J. L.; Zhang, Y.; Zhang, G. Y.; Wu, L. Q.; Li, Z. K.; Liu, Z. H.; Sun, G. F.; Yan, Y.; Jia, Y.; Yang, J.; Pan, Z.; Gu, Q.; Li, X.; Sun, Z.; Dai, P.; Liu, Z.; Gong, W.; Wu, J.; Wang, M.; Liu, H.; Feng, K.; Ke, H.; Wang, J.; Lan, H.; Wang, G.; Peng, J.; Wang, N.; Wang, L.; Pang, B.; Peng, Z.; Li, R.; Tian, S.; Du, X., Resequencing a core collection of upland …
D06:59369158	nonsynonymous	ternary complex factor MIP1 leucine-zipper protein (Protein of unknown function%2C DUF547)	GH_D06G1945	0.129	0.259	0.68	-	-
D07:12186527	nonsynonymous	hercules receptor kinase 1	GH_D07G1031	0.161	0.037	0.64	protein phosphorylation	-
D08:319491	nonsynonymous	Chaperone DnaJ-domain superfamily protein	GH_D08G0050	0.129	0.741	0.08	chloroplast	-
D09:5852698	nonsynonymous	RNA-binding (RRM/RBD/RNP motifs) family protein	GH_D09G0222	0.29	0.815	0.64	nucleotide binding	-
D09:35816859	nonsynonymous	Transmembrane amino acid transporter family protein	GH_D09G1055	0.258	0.192	0.727	gamma-aminobutyric acid transport	-
D09:43225789	nonsynonymous	NRAMP metal ion transporter family protein	GH_D09G1609	0.29	0.704	0.92	transport	-
D11:68215851	nonsynonymous	dual specificity protein phosphatase-like protein	GH_D11G3506	0.71	0.704	0.16	peptidyl-tyrosine dephosphorylation	GH-D11-MAT5	Ma, Z. Y.; He, S. P.; Wang, X. F.; Sun, J. L.; Zhang, Y.; Zhang, G. Y.; Wu, L. Q.; Li, Z. K.; Liu, Z. H.; Sun, G. F.; Yan, Y.; Jia, Y.; Yang, J.; Pan, Z.; Gu, Q.; Li, X.; Sun, Z.; Dai, P.; Liu, Z.; Gong, W.; Wu, J.; Wang, M.; Liu, H.; Feng, K.; Ke, H.; Wang, J.; Lan, H.; Wang, G.; Peng, J.; Wang, N.; Wang, L.; Pang, B.; Peng, Z.; Li, R.; Tian, S.; Du, X., Resequencing a core collection of upland …
D12:45128299	nonsynonymous	Integrase-type DNA-binding superfamily protein	GH_D12G1567	0.806	0.926	0.208	regulation of DNA-templated transcription	-	-
D12:45479507	nonsynonymous	acyl-CoA oxidase 3	GH_D12G1589	0.645	0.926	0.24	fatty acid beta-oxidation	-	-
D12:45695005	nonsynonymous	Transketolase family protein	GH_D12G1601	0.71	0.923	0.217	acetyl-CoA biosynthetic process from pyruvate	-	-
D12:50578200	nonsynonymous	TCP domain protein 12	GH_D12G1898	0.839	0.852	0.16	regulation of secondary shoot formation	-	-
D12:60082006	nonsynonymous	Pentatricopeptide repeat (PPR) superfamily protein	GH_D12G2804	0.194	0.63	0	-	GH-D12-FU3	Ma, Z. Y.; He, S. P.; Wang, X. F.; Sun, J. L.; Zhang, Y.; Zhang, G. Y.; Wu, L. Q.; Li, Z. K.; Liu, Z. H.; Sun, G. F.; Yan, Y.; Jia, Y.; Yang, J.; Pan, Z.; Gu, Q.; Li, X.; Sun, Z.; Dai, P.; Liu, Z.; Gong, W.; Wu, J.; Wang, M.; Liu, H.; Feng, K.; Ke, H.; Wang, J.; Lan, H.; Wang, G.; Peng, J.; Wang, N.; Wang, L.; Pang, B.; Peng, Z.; Li, R.; Tian, S.; Du, X., Resequencing a core collection of upland …
D13:8252474	nonsynonymous	receptor like protein 56	GH_D13G0628	0.226	0.625	0	-	-	-
D13:44826520	nonsynonymous	-	GH_D13G1394	0.258	0.667	0	-	-	-
*Group1-3 defines as the clusters analyzed in our study.
FU: Fiber uniformity; MAT: Fiber mature; FL: Fiber length
